# Supplementary material for: Improvement of Caciotta-like cheese nutritional value by means of enrichment with blackcurrant (Ribes nigrum) and Cornelian cherry (Cornus mas)
Source: Front Nutr. 2023 Feb 10;9:1023490. doi: 10.3389/fnut.2022.1023490 (PMC9950642; doi:10.3389/fnut.2022.1023490)
Supplement: Supplementary file 1 [file Table_1.XLSX]

## Sheet: Table S1
Improvement of Cheese Nutritional Value by means of Enrichment with Blackcurrant (Ribes nigrum) and Cornelian Cherry (Cornus mas)
Jonas Andersen1, Maddalena Bosetti1, Andrea Mancini1, Pavel Solovyev1, Tiziana Nardin2, Luana Bontempo1, Roberto Larcher2, Elena Franciosi1*
Metabolite mg/100g	01B	01C	02B	02C	03B	03C	04B	04C	05B	05C	06B	06C	07B	07C	08B	08C	09B	09C	10B	10C	11B	11C	12B	12C	13B	13C	14B	14C	15B	15C	16B	16C	17B	17C	18B	18C	19B	19C	20B	20C	21B	22B	22C	23B	23C	24B	24C	25C	26C
ingredient	CTRL	CTRL	Blackcurrant	Cornus mas	Blackcurrant	Cornus mas	Blackcurrant	Cornus mas	Blackcurrant	Cornus mas	CTRL	CTRL	Blackcurrant	Cornus mas	Blackcurrant	Cornus mas	CTRL	Cornus mas	Blackcurrant	Cornus mas	Blackcurrant	CTRL	Blackcurrant	Cornus mas	Blackcurrant	Cornus mas	CTRL	Cornus mas	Blackcurrant	Cornus mas	Blackcurrant	CTRL	CTRL	Cornus mas	Blackcurrant	Cornus mas	Blackcurrant	Cornus mas	Blackcurrant	Cornus mas	Blackcurrant	CTRL	Cornus mas	Blackcurrant	Cornus mas	Blackcurrant	Cornus mas	Cornus mas	CTRL
dose	NA	NA	0.3	0.3	0.6	0.6	0.3	0.3	0.6	0.6	NA	NA	0.3	0.3	0.6	0.6	NA	0.3	0.3	0.6	0.6	NA	0.3	0.3	0.6	0.6	NA	0.3	0.3	0.6	0.6	NA	NA	0.3	0.3	0.6	0.6	0.3	0.3	0.6	0.6	NA	0.3	0.3	0.6	0.6	0.3	0.6	NA
freeze-drying	NA	NA	Yes	Yes	Yes	Yes	No	No	No	No	NA	NA	yes	yes	yes	yes	NA	No	No	No	Yes	NA	No	Yes	No	Yes	NA	No	yes	No	Yes	NA	NA	Yes	Yes	Yes	Yes	No	No	No	No	NA	No	Yes	Yes	Yes	No	No	NA
farming	NA	NA	Organic	Organic	Organic	Organic	Organic	Organic	Organic	Organic	NA	NA	Conventional	Conventional	Conventional	Conventional	NA	Conventional	Organic	Conventional	Organic	NA	Organic	Organic	Organic	Organic	NA	Organic	Conventional	Organic	Conventional	NA	NA	Conventional	Organic	Conventional	Organic	Conventional	Organic	Conventional	Organic	NA	Organic	Conventional	Organic	Conventional	Organic	Organic	NA
Acids
Acetic acid	27.8449	24.9635	26.7553	28.9606	26.127	27.8931	24.7714	29.8373	27.5278	19.4603	33.4166	26.511	31.9976	29.4198	32.7297	25.9607	30.3832	26.7915	27.4461	30.0139	32.3938	31.1739	37.1538	25.8596	40.6843	21.53	37.7461	25.2968	39.0746	30.4514	35.3906	29.5657	52.0102	39.3199	43.2088	30.77	46.6028	29.403	39.6439	32.0976	23.3831	34.8105	30.3211	33.695	31.0187	34.1678	23.7051	30.8515	40.8221
Citric acid	210.872	176.65	229.341	207.504	245.82	188.269	197.58	322.686	230.227	293.326	262.379	187.034	233.895	191.16	240.841	271.761	200.749	283.229	163.467	205.645	237.239	259.494	217.675	221.925	245.925	237.982	262.741	234.616	257.011	291.65	279.184	253.325	317.723	293.049	234.657	317.884	251.213	249.817	241.813	317.435	260.053	267.288	192.391	239.967	231.384	278.471	172.671	233.398	210.997
Formic acid	19.5136	7.66776	15.9583	4.91565	14.5921	4.32921	13.6326	6.99554	14.7944	2.53623	20.9428	6.08534	19.4075	3.7842	17.1383	6.41439	11.0985	9.0587	4.14807	4.18406	5.61185	6.94345	4.5812	2.13577	3.62796	3.45556	4.72185	1.05329	5.49789	2.8915	3.31511	6.35025	5.96226	3.1412	2.68754	2.79728	2.63965	1.8909	3.20303	2.64529	12.4768	6.95803	10.4722	5.82765	16.4601	5.95688	14.5307	16.4901	4.05013
Pyruvic acid	14.9097	10.6674	16.1629	26.8955	17.0925	33.4233	15.1473	33.4024	18.4132	27.0214	16.149	12.4703	17.8452	19.6293	18.6852	25.6087	16.5434	27.7328	20.4148	28.5033	31.4996	10.8894	32.3077	23.5732	33.9888	30.1689	27.1363	20.557	31.5887	31.8828	31.9873	14.4264	39.1102	30.1456	38.9558	35.1807	42.2065	33.165	34.957	40.1711	15.9497	12.0416	19.9237	14.3831	33.4126	14.131	18.676	33.1127	19.2982
Lactic acid	2933.94	2397.61	2930.73	2353.52	3341.59	2454.07	2982.53	2382.4	3076.53	2051.29	3340.09	2375.97	3134.68	2259.5	2875.73	2183.05	2754.02	2328.32	2500.07	2218.89	3197.57	2388.14	2943.56	1696.14	2964.58	1997.78	3123.72	1766.18	2713.03	2023.28	2770.09	2291.6	3237.89	1838.38	2920.29	1804.08	3550.7	2023.34	2786.75	1938.21	3175.38	2392.47	2821.69	2654.8	25.8744	2457.32	2627.41	2973.31	2413.62
Tartaric acid	17.3477	34.2086	16.4977	25.5866	26.0814	24.5415	19.6915	44.958	23.9284	21.9298	21.0626	20.1364	20.9293	22.2977	17.5439	26.7723	23.4491	46.7206	10.9933	36.2353	17.1166	37.2495	18.8034	32.0631	34.6475	29.737	17.0904	30.831	32.4331	31.3961	11.9027	40.8498	24.3413	46.2505	19.7177	43.7716	22.6601	42.1443	20.6713	32.3532	24.9049	26.6707	15.2933	34.5319	23.2088	30.7755	16.537	18.7615	34.5163
Aminoacids
Arginine	144.745	186.515	205.682	182.897	146.131	149.12	141.35	244.803	209.918	314.569	120.503	245.769	146.992	216.864	147.708	209.905	130.696	206.933	147.303	147.515	150.524	185.979	121.538	203.235	184.751	183.145	127.595	146.72	171.094	219.725	154.435	196.089	92.6611	214.21	127.572	277.465	158.277	170.696	107.358	234.212	242.903	314.558	132.014	192.075	93.2767	309.175	93.9367	81.6765	77.6642
Aspartic acid	148.614	129.085	144.211	138.23	172.851	132.557	138.256	155.612	168.863	135.803	167.812	140.665	161.256	112.488	165.789	131.71	113.47	147.753	99.3304	117.412	164.736	146.43	149.282	101.693	144.371	114.59	140.547	95.9921	156.466	127.455	155.801	144.743	158.793	135.181	126.631	135.118	161.483	114.345	137.126	142.836	184.548	115.577	146.137	155.766	154.041	172.29	109.068	153.993	148.18
GABA	116.709	104.905	113.661	112.032	135.983	107.485	106.465	120.189	129.995	88.4725	130.59	112.181	121.71	91.5098	120.034	104.439	91.9086	117.166	84.5703	95.3091	135.638	110.478	124.504	76.6749	121.394	85.2083	119.738	71.7486	122.915	96.221	110.395	113.273	122.792	103.65	100.733	100.681	119.407	89.4664	107.051	109.745	140.396	87.0314	117.169	116.336	118.353	117.37	84.718	117.875	106.406
Leucine	12.6531	13.7309	11.7828	15.9977	15.167	15.5107	13.2816	19.0693	17.9874	38.3963	14.7808	16.8716	12.6712	13.856	12.9693	16.3684	9.28666	17.2672	9.12388	14.2616	15.3538	16.9739	13.6667	13.3729	12.7126	13.8798	12.0054	11.4344	12.4032	16.7001	11.1621	18.7787	10.712	18.8173	9.70048	20.3667	21.963	17.1171	10.5096	19.0284	15.6082	11.6137	24.3548	13.0915	14.5756	13.569	14.0092	14.7892	17.2231
Tyrosine	30.3433	25.2918	30.438	27.167	37.443	26.4687	31.3106	32.7288	39.255	42.3341	36.892	28.8873	32.8802	22.6761	32.6542	28.0532	22.3013	30.6984	20.6473	24.0111	33.7478	33.2051	30.0256	23.9011	28.1978	25.7247	26.8113	21.887	28.8529	30.5277	26.6179	34.3589	31.0238	34.1643	25.0294	35.3903	40.6079	28.1655	28.1212	34.8609	38.3377	24.2869	40.6024	31.5768	35.4414	32.4716	28.0714	36.8405	35.7794
Sugars
alpha-D-glucose	257.102	255.589	202.158	270.836	217.558	299.562	204.369	269.385	235.714	321.272	267.722	263.55	255.615	207.957	285.993	249.604	199.004	241.852	162.305	191.423	225.07	397.584	268.701	295.888	181.919	316.855	186.006	351.825	191.766	427.598	215.394	396.67	206.518	301.007	202.606	301.006	194.451	348.233	261.605	361.746	96.2833	143.307	353.705	116.801	307.649	99.0089	237.555	295.376	562.276
beta-D-glucose	313.447	316.685	263.843	331.811	293.685	359.892	256.655	338.201	308.612	408.82	339.069	324.775	322.451	257.433	354.575	304.302	247.287	304.899	196.326	239.585	306.378	488.466	335.188	358.286	242.031	382.511	238.712	401.687	261.506	507.797	282.948	484.176	269.961	378.54	249.398	420.828	262.506	412.385	343.604	451.037	168.442	196.587	434.478	170.19	371.265	163.605	280.555	348.207	647.038
Lactose	516.773	632.467	689.315	635.689	519.611	537.929	483.597	869.831	709.657	1026.72	434.635	844.674	527.351	736.872	530.541	741.312	430.962	699.241	479.464	496.969	539.598	690.247	452.256	723.697	606.499	657.324	436.551	548.469	579.829	822.283	516.161	754.207	340.706	794.485	429.038	999.591	500.939	645.491	411.973	876.163	795.005	969.02	427.956	627.289	334.66	965.321	315.6	293.817	328.391
Others
2,3-Butanediol	19.433	16.2929	17.4835	20.1377	23.0151	22.5398	22.9242	25.8576	22.2932	20.0992	21.9215	17.8428	19.4481	14.3606	17.591	18.0698	19.095	18.5931	17.6339	26.1876	27.4887	25.8858	19.9829	25.3545	23.4195	26.435	20.8947	20.5659	20.3906	20.6985	19.3528	23.919	24.0222	55.4547	20.3149	28.1299	23.413	25.9281	20.1187	26.2464	32.5334	17.6548	18.6043	19.2085	20.0085	21.9475	17.0055	22.255	27.7794
Dimethylsulfide	9.93311	13.5941	8.82544	15.6486	18.1785	8.58393	15.8123	17.8671	11.882	13.6823	11.4451	9.62909	16.7394	6.66602	7.66836	8.74157	11.0321	17.4494	5.21763	6.58915	7.5875	16.7323	7.52137	6.38072	16.0751	13.3519	9.63487	5.4539	11.1981	7.93015	10.5272	8.75152	7.0836	8.74551	6.099	9.00995	11.0233	7.42501	10.8576	12.5381	15.1595	11.2266	9.94938	14.7654	15.6791	11.6072	6.28425	10.3993	8.49123
Ethanol	31.381	27.1791	30.6798	26.7404	32.7615	27.7255	27.8932	31.4851	30.6434	23.6842	33.6562	27.1309	28.9033	23.4232	27.3062	26.7136	25.8016	28.1984	28.5156	27.7082	35.1529	28.2749	29.3248	31.9213	32.4943	23.3538	29.9178	21.3246	27.9996	26.5006	27.3056	26.9487	30.2489	32.1899	24.2693	28.0042	33.8507	25.2846	27.2206	28.1739	32.9529	21.8928	43.4238	25.8834	27.292	26.6885	33.9579	31.2589	28.8321
Histamine	34.514	23.8694	34.5857	24.0741	45.6835	24.0574	33.0932	26.3032	47.3633	18.5831	39.6784	24.2277	36.0962	18.7173	36.7006	22.333	25.4885	27.4291	22.4609	21.1986	39.7769	22.6467	34.7265	13.8958	33.5562	16.1355	32.0684	13.2911	34.7818	17.9502	33.8036	21.5646	41.4805	18.7076	30.3502	18.0932	41.9184	16.1766	29.8506	20.2576	45.937	18.6328	29.0432	34.7282	37.0034	36.3952	24.0057	34.8238	19.5789
Lipid fraction (%)	01B	01C	02B	02C	03B	03C	04B	04C	05B	05C	06B	06C	07B	07C	08B	08C	09B	09C	10B	10C	11B	11C	12B	12C	13B	13C	14B	14C	15B	15C	16B	16C	17B	17C	18B	18C	19B	19C	20B	20C	21B	22B	22C	23B	23C	24B	24C	25C	26C
ingredient	CTRL	CTRL	Blackcurrant	Cornus mas	Blackcurrant	Cornus mas	Blackcurrant	Cornus mas	Blackcurrant	Cornus mas	CTRL	CTRL	Blackcurrant	Cornus mas	Blackcurrant	Cornus mas	CTRL	Cornus mas	Blackcurrant	Cornus mas	Blackcurrant	CTRL	Blackcurrant	Cornus mas	Blackcurrant	Cornus mas	CTRL	Cornus mas	Blackcurrant	Cornus mas	Blackcurrant	CTRL	CTRL	Cornus mas	Blackcurrant	Cornus mas	Blackcurrant	Cornus mas	Blackcurrant	Cornus mas	Blackcurrant	CTRL	Cornus mas	Blackcurrant	Cornus mas	Blackcurrant	Cornus mas	Cornus mas	CTRL
dose	NA	NA	0.3	0.3	0.6	0.6	0.3	0.3	0.6	0.6	NA	NA	0.3	0.3	0.6	0.6	NA	0.3	0.3	0.6	0.6	NA	0.3	0.3	0.6	0.6	NA	0.3	0.3	0.6	0.6	NA	NA	0.3	0.3	0.6	0.6	0.3	0.3	0.6	0.6	NA	0.3	0.3	0.6	0.6	0.3	0.6	NA
freeze-drying	NA	NA	Yes	Yes	Yes	Yes	No	No	No	No	NA	NA	yes	yes	yes	yes	NA	No	No	No	Yes	NA	No	Yes	No	Yes	NA	No	yes	No	Yes	NA	NA	Yes	Yes	Yes	Yes	No	No	No	No	NA	No	Yes	Yes	Yes	No	No	NA
farming	NA	NA	Organic	Organic	Organic	Organic	Organic	Organic	Organic	Organic	NA	NA	Conventional	Conventional	Conventional	Conventional	NA	Conventional	Organic	Conventional	Organic	NA	Organic	Organic	Organic	Organic	NA	Organic	Conventional	Organic	Conventional	NA	NA	Conventional	Organic	Conventional	Organic	Conventional	Organic	Conventional	Organic	NA	Organic	Conventional	Organic	Conventional	Organic	Organic	NA
Saturated Fatty Acids	71.0942	70.916	71.0911	70.8959	71.1601	70.849	71.1053	70.9319	71.0929	70.9544	71.0642	70.9137	71.0437	70.9236	71.1176	70.9319	71.0561	70.9114	71.0819	70.9201	71.0758	70.8875	70.989	70.8784	71.008	70.8683	71.089	70.8761	71.0972	70.9006	71.1301	70.8824	71.105	70.8022	71.0974	70.91	71.0346	70.8897	71.0266	70.9459	71.045	70.9458	70.875	71.0033	70.8717	71.0721	70.893	70.8873	70.8091
Unsaturated Fatty Acids	28.9058	29.084	28.9089	29.1041	28.8399	29.151	28.8947	29.0681	28.9071	29.0456	28.9358	29.0863	28.9563	29.0764	28.8824	29.0681	28.9439	29.0886	28.9181	29.0799	28.9242	29.1125	29.011	29.1216	28.992	29.1317	28.911	29.1239	28.9028	29.0994	28.8699	29.1176	28.895	29.1978	28.9026	29.09	28.9654	29.1103	28.9734	29.0541	28.955	29.0542	29.125	28.9967	29.1283	28.9279	29.107	29.1127	29.1909
16:0 + 18:0 (stearic + palmitic)	71.0942	70.916	71.0911	70.8959	71.1601	70.849	71.1053	70.9319	71.0929	70.9544	71.0642	70.9137	71.0437	70.9236	71.1176	70.9319	71.0561	70.9114	71.0819	70.9201	71.0758	70.8875	70.989	70.8784	71.008	70.8683	71.089	70.8761	71.0972	70.9006	71.1301	70.8824	71.105	70.8022	71.0974	70.91	71.0346	70.8897	71.0266	70.9459	71.045	70.9458	70.875	71.0033	70.8717	71.0721	70.893	70.8873	70.8091
18:3 (alpha-linolenic)	10.6582	10.6933	10.6466	10.6509	10.6076	10.8019	10.6602	10.6594	10.6631	10.6667	10.6833	10.6599	10.721	10.6323	10.6635	10.6596	10.6755	10.6827	10.6584	10.6603	10.662	10.6648	10.7203	10.6734	10.7496	10.7069	10.6526	10.6821	10.6495	10.6821	10.639	10.7387	10.6453	10.7484	10.6548	10.7082	10.6192	10.729	10.6744	10.7245	10.7799	10.8046	10.802	10.8112	10.7668	10.7741	10.7642	10.7516	10.6458
18:1 (oleic acid)	35.581	35.865	35.547	35.8408	35.4765	36.037	35.5618	35.8207	35.5792	35.7996	35.633	35.8529	35.6761	35.8117	35.5643	35.8272	35.6177	35.861	35.5793	35.8266	35.5795	35.877	35.7123	35.8826	35.7229	35.9251	35.5641	35.8895	35.5592	35.8702	35.5138	35.9461	35.5504	35.9067	35.5606	35.8865	35.587	35.9296	35.6437	35.8692	35.8076	35.9147	36.0124	35.8734	35.9821	35.7805	35.9641	35.9509	36.2824
1,2-Diacylglycerols (DAG)	0.729661	0.81815	0.747386	0.81873	0.752609	0.823102	0.768767	0.815527	0.763846	0.82135	0.760635	0.814546	0.770945	0.791212	0.763527	0.813083	0.792732	0.814796	0.799662	0.816287	0.810053	0.793977	0.810841	0.810206	0.813176	0.803855	0.816925	0.810572	0.803712	0.805304	0.801566	0.820322	0.78468	0.86773	0.782346	0.819003	0.783893	0.797319	0.785309	0.819572	0.758705	0.762739	0.781219	0.760312	0.763536	0.760046	0.771105	0.767127	0.770635
Triacylglycerols (TAG)	100.495	100.049	100.252	100.081	100.336	100.128	100.184	100.063	100.225	99.9784	100.287	100.098	100.301	100.238	100.241	100.051	100.229	100.033	100.211	100.026	100.153	100.101	100.167	100.085	100.16	100.114	100.124	100.077	100.194	100.061	100.126	100.223	100.211	100.25	100.196	100.15	100.3	100.33	100.228	100.224	100.245	100.353	100.385	100.223	100.274	100.246	100.3	100.28	100.433
Unsaturation index	0.328888	0.329963	0.329174	0.330184	0.328109	0.330668	0.328879	0.32975	0.32898	0.329584	0.329219	0.329796	0.329575	0.329735	0.328641	0.329686	0.329456	0.329989	0.329153	0.329934	0.329308	0.330128	0.330302	0.33034	0.330108	0.330453	0.329105	0.330404	0.328959	0.330106	0.32865	0.330279	0.328849	0.332373	0.328995	0.330017	0.32963	0.3302	0.329775	0.329636	0.328824	0.329983	0.330396	0.329311	0.330413	0.328494	0.330141	0.33026	0.327452
Sterols	0.215789	0.209731	0.208441	0.209504	0.214668	0.206713	0.214937	0.208553	0.216896	0.207018	0.211242	0.209166	0.21536	0.209589	0.213526	0.211502	0.216017	0.206914	0.213976	0.209	0.215621	0.210228	0.214749	0.209339	0.21828	0.206624	0.21673	0.209661	0.212586	0.206042	0.210886	0.213678	0.213573	0.232943	0.212252	0.210679	0.212393	0.21323	0.211934	0.21175	0.210391	0.208293	0.215023	0.211288	0.212832	0.214689	0.211446	0.211286	0.214683
[truncated: 4 more columns]

## Sheet: BB-CC-CTRL cheeses comparison
Metabolite mg/100g	CC model cheeses	BB model cheeses	CTRL cheeses
Acids
Acetic acid	38 ± 26	33,5 ± 6,7	33,6 ± 7,7
Citric acid	240 ± 50	238 ± 27	237 ± 43
Formic acid	9 ± 15	8,6 ± 5,8	9,1 ± 5,8
Pyruvic acid	30 ± 12	24,8 ± 9,6	17,6 ± 8,5
Lactic acid	2114 ± 548	2943 ± 280	2695 ± 397
Tartaric acid	29,6 ± 9,5	22,4 ± 7,1	27,0 ± 8,4
Aminoacids
Arginine	167 ± 71	170 ± 49	166 ± 70
Aspartic acid	130 ± 19	153 ± 20	141 ± 17
GABA	98 ± 16	118 ± 14	111 ± 13
Leucine	16,5 ± 5,7	13,5 ± 3,0	14,0 ± 3,1
Tyrosine	29,8 ± 5,7	31,6 ± 5,2	29,93 ± 4,9
Sugars
alpha-D-glucose	320 ± 78	201 ± 55	285 ± 12
beta-D-glucose	388 ± 87	266 ± 60	351 ± 135
Lactose	600 ± 239	576 ± 140	580 ± 213
Others
2,3-Butanediol	26 ± 11	21,6 ± 3,7	21,3 ± 3,7
DMS	9,9 ± 3,8	11,5 ± 3,9	10,7 ± 2,7
Ethanol	30,6 ± 8,9	29,4 ± 3,0	28,30± 3,1
Histamine	21,6 ± 6,2	36,2 ± 6,1	27,6 ± 8,0
Lipid (mol %)	CC model cheeses	BB model cheeses	CTRL cheeses
Saturated Fatty Acids	70.8726	71.0707	70.9785
Unsaturated Fatty Acids	29.1274	28.9293	29.0215
16:0 + 18:0 (stearic + palmitic)	70.8726	71.0707	70.9785
18:3 (alpha-linolenic)	10.6994	10.6864	10.6838
18:1 (oleic acid)	35.9681	35.6292	35.7895
1,2-Diacylglycerols (DAG)	0.79942	0.779817	0.787727
Triacylglycerols (TAG)	100.191	100.222	100.237
Unsaturation index	0.329861	0.329159	0.329374
Sterols	0.211564	0.213493	0.212648

## Sheet: BB cheeses comparison
	0.6% BB	0.3% BB
Metabolite mg/100g	BB model cheeses	BB model cheeses
Acids
Acetic acid	33,2 ± 7,3	33,8 ± 6,5
Citric acid	252 ± 17	224 ± 28
Formic acid	8,9 ± 5,8	8,3 ± 6,3
Pyruvic acid	25 ± 10	24,6 ± 9,7
Lactic acid	3046 ± 324	2841 ± 194
Tartaric acid	23,3 ± 7,0	21,6 ± 7,4
Aminoacids
Arginine	189 ± 56	151 ± 33
Aspartic acid	166 ± 11	141 ±19
GABA	126 ± 10	111 ± 13
Leucine	15,2 ± 3,2	11,8 ± 1,7
Tyrosine	34,4 ± 4,9	28,8 ± 3,8
Sugars
alpha-D-glucose	195 ± 62	207 ± 49
beta-D-glucose	265 ± 64	267 ± 60
Lactose	631 ± 161	520 ± 94
Others
2,3-Butanediol	23,5 ± 4,4	19,7 ± 1,6
DMS	12,2 ± 3,6	10,8 ± 4,3
Ethanol	31,0 ± 3,2	27,9 ± 1,9
Histamine	40,1 ± 5,4	32,3 ± 4,3
	Conventional	Organic
Metabolite mg/100g	BB model cheeses	BB model cheeses
Acids
Acetic acid	35 ± 2,5	33,0 ± 8,1
Citric acid	255 ± 20	230 ± 26
Formic acid	9,5 ± 6,9	8,2 ± 5,5
Lactic acid	2768 ± 227	3031 ± 269
Pyruvic acid	21,4 ± 8,2	26 ± 10
Tartaric acid	24,7 ± 9,2	21,3 ± 5,9
Aminoacids
Arginine	187 ± 62	162 ± 41
Aspartic acid	161,2 ± 6,7	149 ± 23
GABA	118,1 ± 4,5	118 ± 17
Leucine	12,6 ± 0,8	13,9 ± 3,7
Tyrosine	30,8 ± 2,6	31,9 ± 6,1
Sugars
alpha-D-glucose	194 ± 74	204 ± 46
beta-D-glucose	259 ± 78	269 ± 52
Lactose	624 ± 172	551 ± 122
Others
2,3-Butanediol	19,7 ± 1,4	22,6 ± 4,2
DMS	12,1 ± 3,2	11,2 ± 4,3
Ethanol	27,4 ± 1,0	30,5 ± 3,2
Histamine	35,4 ±1,1	36,6 ± 7,6

## Sheet: CC cheeses comparisons
	0.6% CC	0.3% CC
Metabolite mg/100g	CC model cheeses	CC model cheeses
Acids
Acetic acid	33 ± 13	42 ± 35
Citric acid	253 ± 46	227 ± 52
Formic acid	5,7 ± 5,2	11 ± 21
Pyruvic acid	36 ±12	24,3 ± 9,0
Lactic acid	1999 ± 693	2230 ± 343
Tartaric acid	28,0 ± 7,3	31 ± 11
Aminoacids
Arginine	172 ± 81	161 ± 63
Aspartic acid	131 ± 15	129 ± 22
GABA	99 ± 13	95 ± 20
Leucine	17,2 ± 7,2	15,8 ± 3,9
Tyrosine	30,8 ± 6,1	28,8 ± 5,5
Sugars
alpha-D-glucose	334 ± 85	305 ± 71
beta-D-glucose	406 ± 94	371 ± 78
Lactose	625 ± 267	576 ± 2 15
Others
2,3-Butanediol	24,1 ± 4,4	28 ±15
DMS	10,0 ± 3,1	9,7 ± 4,6
Ethanol	28,7 ± 7,6	32,5 ± 9,9
Histamine	21,9 ± 7,1	21,4 ± 5,5
	Conventional	Organic
Metabolite mg/100g	CC model-cheeses	CC model-cheeses
Acids
Acetic acid	48 ± 34	27 ± 3,9
Citric acid	244 ± 55	236 ± 46
Formic acid	10 ± 21	7,2 ± 5,8
Pyruvic acid	32 ± 16	27,7 ± 5,7
Lactic acid	2131 ± 205	2098 ± 764
Tartaric acid	32,9 ± 9,9	26,2 ± 8,2
Aminoacids
Arginine	163 ± 76	170 ± 69
Aspartic acid	131 ± 17	130 ± 21
GABA	95 ± 15	100 ±18
Leucine	15,4 ± 3,4	17,7 ± 7,3
Tyrosine	28,7 ± 4,7	31,0 ± 6,6
Sugars
alpha-D-glucose	327 ± 101	312 ± 49
beta-D-glucose	400 ± 110	377 ± 58
Lactose	601 ± 253	600 ± 235
Others
2,3-Butanediol	30 ± 15	21,6 ± 3,0
DMS	8,8 ± 3,3	10,9 ± 4,2
Ethanol	32 ± 11	29,1 ± 5,9
Histamine	20,0 ± 4,0	23,3 ± 7,7
